# Supplementary material for: High-resolution genomic profiling of human papillomavirus-associated vulval neoplasia
Source: Br J Cancer. 2010 Mar 16;102(6):1044–51. doi: 10.1038/sj.bjc.6605589 (PMC2844038; doi:10.1038/sj.bjc.6605589)
Supplement: Supplementary Table 1 [file 6605589x1.xls]

## Sheet: Sheet1
SUPPLEMENTARY TABLE 1. Genetic changes and HPV status of 27 vulval neoplasia samples
Sample ID	Chr	Type	start	end	Histology	HPV type
1	1	G	1pter	53841485	VIN	16
1	19	G	19pter	19qter	VIN	16
1	22	G	22qcen	22qter	VIN	16
2	1	G	1pter	1qter	VIN	16
2	2	G	2pter	2pcen	VIN	16
2	4	L	4pter	4qter	VIN	16
2	6	U	6pter	6qter	VIN	16
2	8	G	8pter	8qter	VIN	16
2	9	G	9pter	9qter	VIN	16
2	10	L	10pter	10qter	VIN	16
2	12	G	12pter	12qter	VIN	16
2	13	L	13qcen	13qter	VIN	16
2	16	G	16pter	16qter	VIN	16
2	19	G	19pter	19qter	VIN	16
2	20	G	20pter	20qter	VIN	16
2	22	G	22qcen	22qter	VIN	16
3	9	G	129351734	140273252	VIN	16
3	19	G	19pter	19qter	VIN	16
4	1	G	1pter	1qter	VIN	33
4	16	G	16pter	16pcen	VIN	33
4	19	G	19pter	19qter	VIN	33
4	20	G	20pter	20qter	VIN	33
4	22	G	22qcen	22qter	VIN	33
5	1	G	5964580	46464069	VIN	16
5	19	G	19pter	19qter	VIN	16
5	20	G	29243122	35547484	VIN	16
5	22	G	22qcen	22qter	VIN	16
6	3	L	3pter	3pcen	VIN	16
6	3	G	3qcen	3qter	VIN	16
6	14	G	50596709	14qter	VIN	16
6	15	L	15qcen	15qter	VIN	16
6	16	L	16pter	16pcen	VIN	16
6	22	L	22qcen	22qter	VIN	16
6	X	G	Xpter	Xqter	VIN	16
7	1	G	1pter	1qter	VIN	16
7	4	G	4pter	4qter	VIN	16
7	20	G	20pter	20qter	VIN	16
7	22	G	22qcen	22qter	VIN	16
8	1	G	1pter	1qter	VIN	16
8	6	L	6qcen	6qter	VIN	16
8	16	G	16pter	16qter	VIN	16
8	19	G	19pter	19qter	VIN	16
8	20	G	20pter	20qter	VIN	16
8	22	G	22qcen	22qter	VIN	16
9	1	G	1pter	1qter	VIN	16
9	8	G	41106430	8qter	VIN	16
9	20	G	20pter	20qter	VIN	16
10	1	G	1pter	56768153	VIN	16
10	4	L	4pter	4qter	VIN	16
10	5	L	5pter	5qter	VIN	16
10	6	U	6pter	6qter	VIN	16
10	9	G	9pter	9qter	VIN	16
10	10	L	10pter	10qter	VIN	16
10	11	G	11pter	11qter	VIN	16
10	12	L	12pter	12qter	VIN	16
10	13	L	13qcen	13qter	VIN	16
10	16	G	16pter	16qter	VIN	16
10	17	L	17pter	17qter	VIN	16
10	18	G	18pter	18qter	VIN	16
10	19	G	19pter	19qter	VIN	16
10	20	G	20pter	20qter	VIN	16
10	X	G	Xpter	Xqter	VIN	16
11	1	G	1qcen	188039681	VIN	33
11	3	L	62690695	86943299	VIN	33
11	3	G	149690146	3qter	VIN	33
11	5	L	5pter	5pcen	VIN	33
11	6	U	6pter	31186869	VIN	33
11	8	L	8pter	19396541	VIN	33
11	10	L	10pter	10pcen	VIN	33
11	11	L	78626841	11qter	VIN	33
11	14	L	14qcen	14qter	VIN	33
11	20	G	20pter	20qter	VIN	33
11	21	G	21qcen	21qter	VIN	33
11	X	L	3203813	38939381	VIN	33
12	1	G	1pter	1qter	VIN	16
12	2	L	2pter	2qter	VIN	16
12	3	L	55410381	3pter	VIN	16
12	3	L	158290774	161799869	VIN	16
12	8	G	8pter	8qter	VIN	16
12	9	G	9qcen	9qter	VIN	16
12	10	L	10pter	10qter	VIN	16
12	11	L	104477737	134450137	VIN	16
12	17	G	17qcen	62080561	VIN	16
12	17	L	62080561	17qter	VIN	16
12	19	G	19pter	19qter	VIN	16
12	20	G	20pter	20qter	VIN	16
12	22	G	22qcen	22qter	VIN	16
12	X	G	Xpter	Xqter	VIN	16
13	1	G	1pter	55758153	VIN	16
13	9	G	9qcen	9qter	VIN	16
13	19	G	19pter	19qter	VIN	16
14	1	G	1pter	1qter	VIN	16
14	4	G	4qcen	4qter	VIN	16
14	8	G	36479732	8qter	VIN	16
14	9	G	9pter	9qter	VIN	16
14	10	L	10pter	10qter	VIN	16
14	11	L	11pter	11qter	VIN	16
14	12	L	12pter	12qter	VIN	16
14	13	L	85260085	106783396	VIN	16
14	22	G	22qcen	22qter	VIN	16
14	X	G	Xpter	Xpcen	VIN	16
15	2	L	2pter	2qter	VIN	16
15	5	L	36940059	39515927	VIN	16
15	6	U	6pter	36591727	VIN	16
15	6	L	148779845	158578309	VIN	16
15	15	L	15qcen	15qter	VIN	16
15	20	G	20pter	20qter	VIN	16
15	X	G	Xpter	Xqter	VIN	16
16	1	G	1pter	1qter	VIN	16
16	3	L	3pter	3pcen	VIN	16
16	3	G	3qcen	3qter	VIN	16
16	7	L	7pter	8662872	VIN	16
16	7	G	8662872	36710549	VIN	16
16	7	G	81732094	134988009	VIN	16
16	7	L	134988009	7qter	VIN	16
16	8	L	1487680	4785165	VIN	16
16	10	L	10pter	13990992	VIN	16
16	10	U	13990992	111066413	VIN	16
16	10	L	111066413	10qter	VIN	16
16	11	G	11pter	11pcen	VIN	16
16	11	U	11qcen	11qter	VIN	16
16	13	L	13qcen	13qter	VIN	16
16	14	G	14qcen	14qter	VIN	16
16	16	G	16pter	16qter	VIN	16
16	17	U	17pter	17qter	VIN	16
16	19	G	19pter	19qter	VIN	16
16	22	G	22qcen	22qter	VIN	16
16	X	G	Xpter	Xqter	VIN	16
17	6	U	6pter	38254987	VIN	16
17	9	G	9pter	9qter	VIN	16
17	16	G	16pter	16qter	VIN	16
17	20	G	20pter	20qter	VIN	16
17	X	G	Xpter	Xqter	VIN	16
18	7	G	7pter	7qter	VIN	16
18	8	G	8pter	8qter	VIN	16
18	16	G	16pter	16qter	VIN	16
18	19	G	19pter	19qter	VIN	16
18	20	G	20pter	20qter	VIN	16
19	2	G	202138920	204369651	VIN	16
19	2	L	204369651	2qter	VIN	16
19	19	G	19pter	19qter	VIN	16
19	20	G	20pter	20508164	VIN	16
20	20	G	20pter	20qter	VIN	16
21	1	G	1pter	1qter	VIN	16
21	2	L	152509481	2qter	VIN	16
21	9	G	9pter	9qter	VIN	16
21	11	L	11pter	11qter	VIN	16
21	12	L	12pter	12qter	VIN	16
21	19	G	19pter	19qter	VIN	16
21	20	G	20pter	20qter	VIN	16
21	X	G	Xpter	Xqter	VIN	16
22	1	G	1pter	1qter	VSCC	45, 56
22	2	G	2pter	103262083	VSCC	45, 56
22	2	L	103262083	2qter	VSCC	45, 56
22	3	L	3pter	3pcen	VSCC	45, 56
22	3	G	3qcen	3qter	VSCC	45, 56
22	4	L	4pter	38106953	VSCC	45, 56
22	8	L	8pter	65149221	VSCC	45, 56
23	1	G	1pter	46622515	VSCC	33
23	8	G	74738963	8qter	VSCC	33
23	20	G	20pter	20qter	VSCC	33
23	X	L	8838799	10145636	VSCC	33
24	1	G	1pter	68279424	VSCC	16
24	14	L	21632301	22378026	VSCC	16
24	19	G	19pter	19qter	VSCC	16
25	1	G	1pter	1qter	VSCC	16
25	2	L	2pter	2qter	VSCC	16
25	3	L	60253518	60604286	VSCC	16
25	5	L	5pter	5qter	VSCC	16
25	7	G	7pter	7qter	VSCC	16
25	8	G	8pter	8qter	VSCC	16
25	9	G	9pter	9qter	VSCC	16
25	10	L	10pter	10qter	VSCC	16
25	11	L	11pter	11qter	VSCC	16
25	13	L	13qcen	13qter	VSCC	16
25	14	L	14qcen	14qter	VSCC	16
25	20	G	20pter	20qter	VSCC	16
25	X	L	Xpter	Xqter	VSCC	16
26	1	G	1pter	55646227	VSCC	39, 58, 59, 66
26	9	G	121834886	9qter	VSCC	39, 58, 59, 66
26	11	G	59865661	73768888	VSCC	39, 58, 59, 66
26	19	G	19pter	19qter	VSCC	39, 58, 59, 66
26	20	G	20pter	20qter	VSCC	39, 58, 59, 66
26	22	G	22qcen	22qter	VSCC	39, 58, 59, 66
27	1	G	1pter	1qter	VSCC	18
27	8	G	8pter	8qter	VSCC	18
27	9	G	9pter	9qter	VSCC	18
27	19	G	19pter	19qter	VSCC	18
27	20	G	20pter	20qter	VSCC	18
27	21	G	21qcen	21qter	VSCC	18
27	22	G	22qcen	22qter	VSCC	18
27	X	G	Xpter	Xqter	VSCC	18
